# Supplementary material for: Explaining care need assessment surveys: qualitative and quantitative evaluation of state-of-the-art local and global explainable artificial intelligence methods
Source: JAMIA Open. 2025 Jul 29;8(4):ooaf064. doi: 10.1093/jamiaopen/ooaf064 (PMC12307913; doi:10.1093/jamiaopen/ooaf064)
Supplement: ooaf064_Supplementary_Data [file ooaf064_supplementary_data.zip]

Archive with 1 entries (1 files):
- JAMIA.sty
