# Supplementary material for: Explaining care need assessment surveys: qualitative and quantitative evaluation of state-of-the-art local and global explainable artificial intelligence methods
Source: JAMIA Open. 2025 Jul 29;8(4):ooaf064. doi: 10.1093/jamiaopen/ooaf064 (PMC12307913; doi:10.1093/jamiaopen/ooaf064)
Supplement: ooaf064_Supplementary_Data [file ooaf064_supplementary_data.zip › JAMIA.sty]

\ProvidesPackage{JAMIA}

\usepackage[letterpaper, margin=2cm, top=2.54cm]{geometry}
\usepackage{fontspec}
\usepackage{titlesec}
\usepackage{sectsty}
\usepackage{xcolor}
\usepackage{color}

\usepackage{authblk}
\usepackage{fancyhdr}
\usepackage{setspace}

\usepackage{array, caption, threeparttable}
\usepackage{booktabs}
\usepackage{multicol}
\usepackage{multirow}
\usepackage{graphicx}

\usepackage{amsfonts}
\usepackage{amssymb}

\usepackage{etoolbox}
\usepackage{cuted}

%==============================

\setlength{\columnsep}{0.5cm} % set gap between the columns
% \setmainfont{Times New Roman}
\setsansfont{Arial}

%==============================
% maketitle
\makeatletter
\renewcommand{\maketitle}{
    \thispagestyle{empty}
    \bgroup\setlength{\parindent}{0pt}
    \begin{flushleft}
        \LARGE{\sffamily\bfseries\@title}

        \renewcommand{\Authfont}{\large\bfseries}
        \renewcommand{\Affilfont}{\normalsize\normalfont\sffamily}
        \setlength{\affilsep}{0.4cm}
        \vspace{0.4cm}
        {\sffamily\@author}

    \end{flushleft}\egroup
}

% Update the author/affil note commands accordingly
\renewcommand\AB@affilsepx{\vspace{-0.3cm}, \protect\Affilfont}
\renewcommand\AB@authnote[1]{\textsuperscript{\sffamily#1}}
\renewcommand\AB@affilnote[1]{\textsuperscript{\sffamily#1}}
\makeatother
%==============================


%==============================
% Abstract
\newcommand{\abstractSection}[6]{%
    {\normalfont
    \begin{spacing}{1.5}
    {\sffamily\noindent\textbf{ABSTRACT}}
    \end{spacing}
    \noindent{\sffamily\textbf{Objective:}} #1\\
    {\sffamily\textbf{Materials and Methods:}} #2\\
    {\sffamily\textbf{Results:}} #3\\
    {\sffamily\textbf{Discussion:}} #4\\
    {\sffamily\textbf{Conclusion:}} #5
    \\\\
    {\sffamily\noindent\textbf{\textsf{Key words:}}} #6
    }
}
%==============================


%==============================
% Header
\pagestyle{fancy}
\fancyhf{}
\fancyhead[L]{
    \ifodd\value{page}
        \textsf{\textbf{\thepage}}
    \else
        \footnotesize\textsf{\textit{Journal of the American Medical Informatics Association,} 2025, Vol. xx, No. x}
\fi}

\fancyhead[R]{
    \ifodd\value{page}
        \footnotesize\textsf{\textit{Journal of the American Medical Informatics Association,} 2025, Vol. xx, No. x}
    \else
        \textsf{\textbf{\thepage}}
\fi}
\renewcommand{\headrulewidth}{1pt}
%==============================


%==============================
% Caption
\DeclareCaptionLabelSeparator{dot}{.\space} % change : to .
\usepackage[font=small, labelfont=bf, labelsep=dot,]{caption} % labelsep=dot, dot in previous line
\captionsetup[table]{font=sf, singlelinecheck=false} % singlelinecheck=false: Align on the left
\captionsetup[figure]{font=sf, singlelinecheck=false}
%==============================


%==============================
% Section, subsection, subsubsection
\allsectionsfont{\sffamily\fontsize{12}{13}\selectfont\MakeUppercase} % font style, size, uppercase
\subsectionfont{\sffamily\mdseries\fontsize{10}{12}\selectfont}
\subsubsectionfont{\fontsize{9}{11}\selectfont}
%==============================


%==============================
% Reference list option change
\makeatletter
\renewcommand\@biblabel[1]{#1.} % from [1] to 1
\makeatother %
%==============================
